# Supplementary material for: Type I Interferon Signaling Controls Gammaherpesvirus Latency In Vivo
Source: Pathogens. 2022 Dec 17;11(12):1554. doi: 10.3390/pathogens11121554 (PMC9787724; doi:10.3390/pathogens11121554)
Supplement: Supplementary file 1 [file pathogens-11-01554-s001.zip]

Archive with 1 entries (1 files):
- pathogens-2029296-supplementary.pdf
